# Supplementary material for: Transcriptomics-Based Evaluation of the Effects of Polyethylene Microplastics on Pleurotus pulmonarius
Source: Foods. 2025 Nov 4;14(21):3783. doi: 10.3390/foods14213783 (PMC12609591; doi:10.3390/foods14213783)
Supplement: Supplementary file 1 [file foods-14-03783-s001.zip]

Archive with 1 entries (1 files):
- foods-3946607-supplementary.pdf
